# Supplementary material for: Oxidative stress-related patterns determination for establishment of prognostic models, and characteristics of tumor microenvironment infiltration
Source: Front Surg. 2022 Nov 1;9:1013794. doi: 10.3389/fsurg.2022.1013794 (PMC9665876; doi:10.3389/fsurg.2022.1013794)
Supplement: Supplementary file 1 [file Table1.xlsx]

## Sheet: Figure S1
Figure S1 The entire analytical process of the study.

## Sheet: Table S1
Table S1:Clinical characteristics of gastric cancer samples
Id	futime	fustat	Age	Gender	Grade	Stage	T	M	N
TCGA-VQ-A8PS	406	1	76	MALE	G2	Stage IIIA	T3	M0	N1
TCGA-CG-4301	92	0	75	FEMALE	G3	Stage IV	T4	M1	N1
TCGA-R5-A7ZR	185	1	70	FEMALE	G2	Stage III	T3	M0	NX
TCGA-VQ-AA64	560	1	68	MALE	G2	Stage IIIB	T3	M0	N2
TCGA-BR-8686	635	1	69	MALE	G3	Stage IIIB	T4b	M0	N1
TCGA-B7-A5TJ	335	0	74	MALE	G1	Stage IIB	T4a	M0	NX
TCGA-BR-A4QL	491	1	75	FEMALE	G2	Stage IIIB	T3	M0	N3a
TCGA-D7-6817	389	0	63	MALE	G3	Stage IIIA	T2b	M0	N3
TCGA-BR-4366	0	0	87	MALE	G2	unknow	TX	M0	NX
TCGA-MX-A5UG	113	1	78	MALE	G3	Stage IIIA	T3	M0	N1
TCGA-IN-A6RJ	379	0	64	MALE	G3	Stage IA	T1b	M0	N0
TCGA-CG-4475	699	0	76	MALE	G3	Stage IIB	T3	M0	N1
TCGA-BR-8591	856	0	79	MALE	G3	Stage IIIC	T4a	M0	N3a
TCGA-BR-8676	229	0	59	MALE	G3	Stage IIIB	T3	M0	N3a
TCGA-D7-A4YV	180	0	69	FEMALE	G3	Stage IIB	T3	M0	N1
TCGA-BR-8285	17	1	57	FEMALE	G3	Stage IIIC	T4a	M0	N3a
TCGA-CD-5798	408	0	82	MALE	G2	Stage II	T3	M0	N0
TCGA-FP-A4BF	168	1	68	MALE	G3	Stage IIIA	T3	M0	N2
TCGA-VQ-A91D	356	1	70	MALE	G2	Stage IIIC	T4b	M0	N2
TCGA-BR-4184	212	1	70	MALE	G2	Stage IIIA	T3	MX	N1
TCGA-BR-8380	21	0	55	MALE	G3	Stage IIIC	T4a	M0	N3a
TCGA-VQ-A8PH	389	1	62	MALE	G2	Stage IIIB	T3	M0	N3
TCGA-BR-8382	762	1	67	FEMALE	G3	Stage IIIC	T4b	M0	N3a
TCGA-FP-A9TM	189	0	77	MALE	G2	unknow	T1b	M0	N1
TCGA-BR-8058	1133	0	53	FEMALE	G3	Stage IIIB	T4a	M0	N2
TCGA-CG-4469	215	1	70	MALE	G3	Stage IV	T3	M0	N3
TCGA-BR-6801	1223	0	70	MALE	G2	Stage IIA	T3	M0	N0
TCGA-BR-8361	946	0	71	FEMALE	G3	Stage IIIC	T4b	M0	N2
TCGA-D7-6522	566	0	58	MALE	G3	Stage IB	T2	M0	N0
TCGA-BR-4256	284	1	80	MALE	G2	unknow	TX	M0	N1
TCGA-VQ-A91Z	1690	0	67	FEMALE	G2	Stage IIIA	T3	M0	N1
TCGA-VQ-A91V	1297	0	58	MALE	G2	Stage IIIA	T3	M0	N2
TCGA-CG-4455	366	0	72	MALE	G3	Stage II	T2b	M0	N1
TCGA-CD-8529	374	0	65	MALE	G2	Stage IV	T4	M1	N0
TCGA-D7-A74A	607	0	61	FEMALE	G2	Stage IIIA	T3	M0	N2
TCGA-CG-4443	912	0	68	MALE	G2	Stage IA	T1	M0	N0
TCGA-BR-4368	0	0	78	FEMALE	G3	Stage IV	T4	M0	N2
TCGA-SW-A7EA	579	0	61	FEMALE	GX	Stage IB	T2	M0	N0
TCGA-D7-6518	582	0	75	MALE	G3	Stage IIIA	T2	M0	N3
TCGA-CG-5725	457	1	72	MALE	G3	Stage IB	T2	M0	N0
TCGA-VQ-A8PK	543	1	58	MALE	G2	Stage IIIB	T3	M0	N3a
TCGA-BR-A4PE	621	0	68	FEMALE	G2	Stage IB	T2	M0	N0
TCGA-BR-6563	1190	0	60	MALE	G3	Stage IIB	T3	M0	N1
TCGA-D7-A6EX	344	0	72	FEMALE	G3	Stage IIIA	T3	M0	N2
TCGA-VQ-A91S	1000	0	63	MALE	GX	Stage IIIB	T4b	M0	N1
TCGA-BR-4370	0	0	74	FEMALE	G2	unknow	TX	M0	NX
TCGA-BR-8373	450	0	65	FEMALE	G2	Stage IIIA	T4a	M0	N1
TCGA-CG-5718	1095	1	78	FEMALE	G2	Stage II	T2b	M0	N1
TCGA-RD-A7BS	336	1	46	MALE	G3	Stage IIIA	T3	M0	N1
TCGA-D7-A6EY	348	1	72	FEMALE	G3	Stage IIIB	T3	M0	N3a
TCGA-VQ-AA68	1328	0	52	FEMALE	G2	Stage IIIC	T4a	M0	N3
TCGA-BR-6802	940	0	65	MALE	G3	Stage IIIA	T3	M0	N2
TCGA-CG-4460	669	1	66	FEMALE	G2	Stage IV	T4	M1	N1
TCGA-CG-4474	0	0	67	FEMALE	G3	Stage IV	T4a	M1	N2
TCGA-VQ-A8DU	166	1	63	MALE	G2	Stage IIIA	T3	M0	N2
TCGA-BR-4267	188	1	51	MALE	G2	Stage IB	T2a	M0	N0
TCGA-RD-A8N4	2171	0	58	FEMALE	G3	Stage IIIA	T3	M0	N1
TCGA-VQ-A91E	664	0	67	FEMALE	G3	Stage IIIB	T4b	M0	N0
TCGA-IN-AB1X	411	0	78	FEMALE	G3	Stage IIA	T3	M0	N0
TCGA-BR-8381	224	0	51	MALE	G3	Stage IIB	T3	M0	N1
TCGA-HU-A4GH	358	0	75	MALE	G2	Stage IA	T1b	M0	N0
TCGA-CG-5730	122	0	80	FEMALE	G2	Stage IV	T2	M1	N1
TCGA-BR-8286	895	0	49	MALE	G3	Stage II	T3	M0	N0
TCGA-BR-A4PF	35	0	72	MALE	G3	Stage IIIB	T4a	M0	N2
TCGA-HU-A4H8	270	0	77	MALE	G2	Stage IB	T1b	M0	N1
TCGA-CD-8524	388	0	61	FEMALE	G3	Stage II	T3	M0	N0
TCGA-IN-A6RP	196	0	63	MALE	G3	unknow	T1b	M0	N3
TCGA-B7-A5TK	288	0	51	MALE	G3	Stage IIIA	T4	M0	unknow
TCGA-CG-4438	1645	0	56	MALE	G3	Stage IV	T4	M0	N2
TCGA-VQ-A8PP	712	1	76	MALE	G2	Stage IV	T4	M0	N1
TCGA-BR-4371	0	0	71	FEMALE	G1	unknow	T2	M0	NX
TCGA-BR-8296	474	1	58	FEMALE	G3	Stage IIIC	T4b	M0	N2
TCGA-VQ-A928	174	1	49	MALE	G2	Stage IV	T3	M0	N3
TCGA-D7-8574	523	0	72	MALE	G3	Stage IIIA	T2	M0	N3a
TCGA-HU-A4H3	882	0	56	FEMALE	G3	Stage IIIC	T4a	M0	N3b
TCGA-D7-6524	543	0	53	MALE	G3	Stage II	T2	M0	N1
TCGA-MX-A666	427	0	61	MALE	G2	Stage IIA	T2	MX	NX
TCGA-BR-8592	191	1	63	FEMALE	G3	Stage IIIB	T4b	M0	N1
TCGA-BR-6455	422	1	59	MALE	G3	Stage IIB	T3	M0	N1
TCGA-BR-6707	605	1	75	MALE	G3	Stage IIA	T3	M0	N0
TCGA-BR-A4PD	628	0	72	FEMALE	G3	Stage IIB	T4a	M0	N0
TCGA-D7-A74B	217	1	52	FEMALE	G3	Stage IIIB	T3	M0	N3
TCGA-CD-8533	468	0	48	MALE	G3	Stage II	T3	M0	N0
TCGA-CD-A4MI	358	1	62	MALE	G1	Stage IIIA	T3	M0	N1
TCGA-CG-4465	274	1	69	FEMALE	G3	Stage IV	T4	M1	N3
TCGA-CD-5803	341	1	78	FEMALE	G3	Stage II	T3	M0	N0
TCGA-D7-A6F0	678	0	79	FEMALE	G3	Stage IB	T2	M0	N0
TCGA-BR-7197	280	0	69	MALE	GX	Stage II	T3	M0	N0
TCGA-BR-8384	113	0	69	MALE	G3	Stage IIIC	T4b	M0	N2
TCGA-F1-6874	440	0	79	MALE	G3	Stage IB	T2	M0	N0
TCGA-CG-4449	580	0	81	MALE	G2	Stage II	T2	M0	N1
TCGA-D7-6527	312	1	62	MALE	G2	Stage II	T2	M0	N1
TCGA-VQ-AA6D	521	0	52	FEMALE	G2	Stage IIIA	T4a	M0	N1
TCGA-CG-4477	942	0	58	FEMALE	G3	Stage IB	T2a	M0	N0
TCGA-D7-6525	406	1	58	MALE	G3	Stage IIIA	T2	M0	N2
TCGA-IN-8462	572	0	80	MALE	G2	Stage IIB	T2	M0	N1
TCGA-CD-A486	192	1	68	MALE	G2	Stage IIA	T3	M0	N0
TCGA-HU-8610	23	0	75	MALE	G2	Stage IA	T1b	M0	N0
TCGA-BR-4363	0	0	60	FEMALE	G3	unknow	T3	MX	NX
TCGA-VQ-A923	0	1	90	MALE	G3	Stage IIIA	T3	M0	N1
TCGA-HU-A4GU	200	0	73	MALE	G3	Stage IIB	T3	M0	N1
TCGA-CG-5727	2405	0	66	MALE	G3	Stage II	T3	M0	N0
TCGA-RD-A8N5	1747	1	78	MALE	G2	Stage IIIA	T3	M0	N1
TCGA-B7-5816	812	0	51	FEMALE	G3	Stage IIB	T4a	M0	N0
TCGA-IN-7806	1106	0	50	MALE	G3	Stage IIB	T3	M0	N1
TCGA-CG-4466	577	0	81	FEMALE	G2	Stage IB	T2a	M0	N0
TCGA-HU-8249	881	0	76	MALE	G2	Stage IIIA	T3	M0	N2
TCGA-HU-A4GF	785	0	69	MALE	G2	Stage IIA	T3	M0	N0
TCGA-D7-A747	255	1	57	MALE	G3	Stage IIB	T3	M0	N1
TCGA-HU-A4H4	725	0	53	FEMALE	G3	Stage IIB	T2	M0	N2
TCGA-CG-4472	365	0	49	MALE	G3	Stage IV	T4	M0	N1
TCGA-VQ-A8PB	1043	1	65	FEMALE	G2	Stage II	T3	M0	N0
TCGA-R5-A7O7	1389	0	51	MALE	G2	Stage IV	T3	M1	N1
TCGA-BR-8363	8	1	73	FEMALE	G3	Stage IB	T2	M0	N0
TCGA-CD-8536	378	0	74	MALE	G3	Stage II	T3	M0	N0
TCGA-BR-7715	1023	0	65	MALE	G2	Stage IIA	T3	M0	N0
TCGA-BR-4361	0	0	66	FEMALE	G3	Stage IIIA	T4	M0	N0
TCGA-BR-4367	0	0	78	MALE	G3	unknow	TX	M0	N1
TCGA-BR-8483	164	0	59	MALE	G2	Stage IIIA	T3	M0	N2
TCGA-CG-4476	0	0	69	MALE	G3	Stage IIIC	T4b	M0	N3a
TCGA-VQ-A91N	570	1	59	FEMALE	G2	Stage IV	T4	M0	N3
TCGA-BR-4188	226	1	53	FEMALE	G3	unknow	TX	M0	N1
TCGA-CG-5726	881	1	73	MALE	G2	Stage IA	T1	M0	N0
TCGA-BR-7704	1072	0	69	FEMALE	G3	Stage II	T3	M0	N0
TCGA-D7-8573	593	0	57	MALE	G3	Stage IIA	T3	M0	N0
TCGA-HU-A4HD	1016	0	73	MALE	G2	Stage IIIA	T3	M0	N2
TCGA-FP-7829	594	0	69	MALE	G2	Stage IIB	T3	M0	N1
TCGA-BR-8680	972	0	45	MALE	G2	Stage IV	T4b	M1	N2
TCGA-D7-A6EV	342	0	71	FEMALE	G3	Stage IIB	T2	M0	N2
TCGA-IN-A6RI	559	0	45	MALE	G2	Stage I	T1b	M0	N0
TCGA-BR-6706	549	1	63	MALE	G3	Stage IIIA	T3	M0	N1
TCGA-HF-7132	2351	0	unknow	MALE	G2	Stage II	T2b	M0	N1
TCGA-BR-8364	675	0	42	FEMALE	G3	Stage IIIC	T4b	M0	N2
TCGA-VQ-A927	200	1	81	MALE	G1	Stage IIIB	T3	M0	N3
TCGA-BR-8485	280	0	68	FEMALE	G3	Stage IIIC	T4	M0	N3a
TCGA-VQ-A94T	342	1	73	MALE	G3	Stage IIIB	T3	M0	N2
TCGA-BR-A4J4	16	0	39	MALE	G3	Stage IIIB	T4a	M0	N2
TCGA-BR-8284	245	1	72	FEMALE	G3	Stage IIIC	T4a	M0	N3a
TCGA-BR-7717	552	1	63	MALE	G2	Stage IV	T4	M0	N1
TCGA-BR-8077	21	0	58	FEMALE	G2	Stage IIIB	T4b	M0	N1
TCGA-BR-6458	588	1	57	FEMALE	G3	Stage IIB	T3	M0	N1
TCGA-BR-A4J7	989	0	49	MALE	G3	Stage IIB	T4a	M0	NX
TCGA-VQ-AA6G	792	1	68	MALE	G2	Stage IIA	T3	M0	N0
TCGA-BR-8060	348	1	75	FEMALE	G3	Stage IIB	T2	M0	N2
TCGA-BR-A4J1	22	1	63	MALE	G3	Stage IIIA	T4a	M0	N1
TCGA-HU-8602	679	0	58	FEMALE	G3	Stage IIB	T4a	M0	N0
TCGA-CG-5722	30	0	67	FEMALE	G3	Stage IV	T3	M1	N2
TCGA-KB-A6F7	1935	0	54	FEMALE	G3	Stage IB	T1	M0	N1
TCGA-KB-A6F5	169	0	73	MALE	G3	Stage IIIA	T3	M0	N2
TCGA-CG-4300	609	1	79	MALE	G2	Stage IIIB	T3	M0	N2
TCGA-HU-A4GY	8	0	76	FEMALE	G3	Stage IIIA	T4	M0	N1
TCGA-BR-A4J9	14	0	55	MALE	G3	Stage IIA	T3	M0	N0
TCGA-HU-A4GQ	3	1	71	MALE	G2	Stage IIIC	T4b	M0	N2
TCGA-IN-A7NU	356	0	69	MALE	G3	Stage IIIB	T3	M0	N3
TCGA-RD-A7C1	507	1	82	MALE	G3	Stage IB	T2	M0	N0
TCGA-IN-A6RN	594	0	72	FEMALE	G2	Stage IIA	T1b	M0	N2
TCGA-RD-A8MW	1153	1	72	MALE	G3	Stage IIIB	T3	M0	N2
TCGA-BR-8367	801	1	55	MALE	G3	Stage IIIB	T3	M0	N3a
TCGA-CD-5799	396	0	45	MALE	G3	Stage II	T2	M0	N1
TCGA-VQ-A8PM	57	1	56	MALE	G3	Stage IV	T4	M0	N3
TCGA-VQ-A922	275	1	70	MALE	G2	Stage IV	T4	M0	N1
TCGA-BR-8362	398	1	65	MALE	G3	Stage IIIC	T4b	M0	N3a
TCGA-BR-8370	101	0	64	MALE	G3	Stage IIIB	T3	M0	N3a
TCGA-BR-6452	1055	0	78	FEMALE	G3	Stage IIA	T3	M0	N0
TCGA-HU-A4GJ	650	0	60	FEMALE	G3	Stage IIIC	T4	M0	N3a
TCGA-BR-7851	378	0	74	MALE	G3	Stage IIB	T4a	M0	N0
TCGA-FP-7735	106	1	77	MALE	G2	Stage IB	T2	MX	N0
TCGA-HU-8245	552	0	72	MALE	G3	Stage IIA	T3	M0	N0
TCGA-CD-5801	401	1	69	MALE	G3	Stage IIIA	T3	M0	N1
TCGA-CG-5723	2496	0	83	MALE	G3	Stage II	T2	M0	N1
TCGA-BR-A4IZ	273	1	45	FEMALE	G3	Stage IIIB	T4a	M0	N2
TCGA-CG-4441	426	1	83	MALE	G2	Stage IIIA	T2	M0	N2
TCGA-HU-A4GC	99	0	74	MALE	G3	Stage IIIB	T4a	M0	N2
TCGA-D7-A4YY	419	0	61	MALE	G3	Stage IIIB	T3	M0	N3a
TCGA-D7-A4Z0	449	0	60	FEMALE	G3	Stage IIB	T2	M0	N2
TCGA-D7-8570	752	0	44	MALE	G3	Stage IIIB	T3	M0	N3a
TCGA-VQ-A8PQ	476	1	50	FEMALE	G2	Stage IV	T4	M1	N1
TCGA-RD-A7BT	262	1	66	MALE	G3	Stage IV	T3	M0	N3
TCGA-CD-8535	390	0	59	MALE	G3	Stage IIIA	T3	M0	N1
TCGA-VQ-A8PU	832	1	72	FEMALE	G3	Stage IIIA	T4a	M0	N1
TCGA-VQ-A8P8	942	0	72	FEMALE	G2	Stage IIB	T4a	M0	N0
TCGA-HU-A4G3	170	0	54	MALE	G2	Stage IIB	T2	M0	N2
TCGA-BR-8687	250	1	67	FEMALE	G3	Stage IIIC	T4b	M0	N2
TCGA-HF-7133	1918	0	unknow	FEMALE	G2	Stage IV	T2b	M0	N3
TCGA-D7-A748	132	1	41	FEMALE	G3	Stage IV	T4a	M1	N3
TCGA-D7-5579	636	0	74	MALE	G3	Stage IIIA	T3	M0	N2
TCGA-BR-6564	794	1	46	FEMALE	G3	Stage IIIA	T3	M0	N2
TCGA-CG-4304		0	84	MALE	G2	Stage IB	T2a	M0	N0
TCGA-VQ-A8E0	562	1	68	MALE	G3	Stage IIIA	T3	M0	N2
TCGA-BR-8677	813	0	74	FEMALE	G3	Stage IIIB	T3	M0	N3a
TCGA-CD-5802	406	0	58	MALE	G2	Stage II	T3	M0	N0
TCGA-RD-A8N1	3519	0	70	MALE	G3	Stage IIIB	T3	M0	N2
TCGA-HU-A4GP	273	0	62	FEMALE	G2	Stage IIA	T2	M0	N1
TCGA-VQ-A94R	1294	1	63	MALE	G2	unknow	T4a	M0	N2
TCGA-BR-8080	292	1	72	FEMALE	G3	Stage IIIC	T4	M0	N3a
TCGA-BR-4369	0	0	75	MALE	G3	unknow	TX	M0	NX
TCGA-BR-A4J2	431	0	70	MALE	G3	Stage IIB	T4a	M0	N0
TCGA-BR-A4J5	862	0	56	MALE	G3	Stage IIIA	T4a	M0	N1
TCGA-CD-8528	375	0	43	FEMALE	G3	Stage IIIA	T4	M0	N0
TCGA-VQ-A94P	81	1	57	MALE	GX	unknow	T4	MX	NX
TCGA-BR-A4IY	392	0	58	MALE	G3	Stage IIB	T4a	M0	N0
TCGA-CG-5720	30	1	71	MALE	G3	Stage IB	T2	M0	N0
TCGA-MX-A663	300	1	66	MALE	G3	Stage IIA	T3	M0	N0
TCGA-CG-4442	0	0	85	MALE	G3	Stage IB	T2	M0	N0
TCGA-D7-6528	463	0	70	FEMALE	G2	Stage IB	T2	M0	N0
TCGA-VQ-A8E7	1138	0	59	MALE	G2	Stage IV	T3	M1	N1
TCGA-IN-AB1V	479	0	63	MALE	G2	Stage IA	T1b	M0	N0
TCGA-BR-4255	124	1	76	FEMALE	G3	Stage IIIA	T3	M0	N1
TCGA-BR-6453	485	0	54	MALE	G3	Stage IIA	T2	M0	N1
TCGA-BR-8295	67	1	60	FEMALE	G3	Stage IIB	T4a	M0	N0
TCGA-VQ-A91W	1851	0	30	MALE	G2	Stage IIIA	T3	M0	N1
TCGA-CD-8530	377	0	51	MALE	G3	Stage II	T3	M0	N0
TCGA-CG-4436	243	0	57	MALE	G2	Stage IB	T2	M0	N0
TCGA-HU-8244	742	0	77	FEMALE	G1	Stage IA	T1a	M0	N0
TCGA-CG-5728	579	0	88	FEMALE	G3	Stage IB	T2	M0	N0
TCGA-BR-4187	141	1	56	MALE	G3	unknow	TX	M0	NX
TCGA-D7-6520	573	0	53	MALE	G3	Stage IIIA	T2b	M0	N2
TCGA-KB-A93H	1145	0	79	FEMALE	G1	Stage IIB	T3	M0	N1
TCGA-IN-A6RS	383	0	76	MALE	G2	Stage IA	T1b	M0	N0
TCGA-VQ-AA6B	1002	0	48	MALE	G2	Stage IIIB	T3	M0	N2
TCGA-VQ-A94U	819	0	70	MALE	G3	Stage IIB	T4a	M0	N0
TCGA-BR-A452	229	1	57	MALE	G3	Stage IIIA	T4a	M0	N1
TCGA-VQ-AA6K	378	1	59	MALE	G3	Stage IIIC	T4a	M0	N3a
TCGA-VQ-A925	138	1	66	MALE	G2	Stage IIIA	T3	M0	N2
TCGA-BR-6852	1367	0	64	FEMALE	G3	Stage IIA	T3	M0	N0
TCGA-VQ-A8DZ	396	1	70	MALE	G3	Stage IV	T4	M1	N3
TCGA-RD-A8N0	1236	0	53	FEMALE	G3	Stage IIIB	T3	M0	N2
TCGA-BR-8078	900	0	70	FEMALE	G3	Stage IIB	T4a	M0	N0
TCGA-CD-5800	400	0	51	FEMALE	G1	Stage II	T3	M0	N0
TCGA-CD-8531	383	0	66	FEMALE	G3	Stage IIIA	T3	M0	N1
TCGA-R5-A804	140	1	54	MALE	G3	Stage IV	T3	M1	N2
TCGA-KB-A93J	1124	0	78	MALE	G3	Stage II	T2b	M0	N1
TCGA-CG-4306	1	1	90	MALE	G3	Stage IV	T3	M1	N2
TCGA-D7-8572	511	0	57	MALE	G2	Stage IIB	T2	M0	N2
TCGA-CD-8534	367	0	41	MALE	G3	Stage II	T3	M0	N0
TCGA-R5-A7ZF	259	1	65	FEMALE	G2	Stage IV	T4a	M1	N1
TCGA-HF-7134	1588	0	unknow	MALE	G2	Stage IA	T1	M0	N0
TCGA-D7-5578	385	0	80	MALE	G3	Stage IIIA	T3	M0	N2
TCGA-VQ-A8PE	675	1	78	MALE	G3	Stage IIIB	T3	M0	N3a
TCGA-HU-A4GT	198	0	71	FEMALE	G3	Stage IIA	T3	M0	N0
TCGA-CG-5734	243	1	68	MALE	G3	Stage IIIA	T3	M0	N1
TCGA-VQ-A8DT	1484	0	43	MALE	G3	Stage IIIB	T3	M0	N3a
TCGA-FP-7916	428	1	77	MALE	G3	Stage IIIC	T4a	MX	N3a
TCGA-CD-A4MG	200	1	76	MALE	G3	Stage IIA	T3	M0	N0
TCGA-RD-A8N2	3540	0	59	FEMALE	G3	Stage IB	T2	M0	N0
TCGA-BR-A4CQ	1064	0	58	MALE	G3	Stage IIIA	T4a	M0	N1
TCGA-D7-6519	625	0	64	FEMALE	G3	unknow	T2	M0	N1
TCGA-CG-5732	2100	1	66	MALE	G2	Stage IV	T2	M0	N3
TCGA-CD-8527	218	1	72	FEMALE	G2	Stage II	T2	M0	N1
TCGA-BR-7703	1100	0	81	MALE	G2	Stage IA	T1b	M0	N0
TCGA-HF-A5NB	928	0	75	FEMALE	G3	Stage IIIC	T4a	M0	N3a
TCGA-HU-A4GD	692	0	56	MALE	G3	Stage IIB	T3	M0	N1
TCGA-RD-A8N9	1083	0	63	FEMALE	G3	Stage II	T2	M0	N1
TCGA-BR-6709	370	1	57	FEMALE	G3	Stage IIIB	T3	M0	N3a
TCGA-D7-6818	376	1	53	MALE	G3	Stage IIIA	T2	M0	N3
TCGA-CG-4444	1431	0	76	MALE	G3	Stage IIIA	T2b	M0	N2
TCGA-BR-8366	29	0	80	FEMALE	G3	Stage IIA	T3	M0	N0
TCGA-CD-A4MH	371	0	86	FEMALE	G2	Stage IIA	T3	M0	N0
TCGA-BR-8683	300	1	75	MALE	G3	Stage IIIB	T4a	M0	N2
TCGA-BR-8484	766	1	61	MALE	G2	Stage IIIA	T4a	M0	N1
TCGA-D7-8575	554	1	75	MALE	G3	Stage IIIA	T3	M0	N2
TCGA-BR-8679	0	0	63	FEMALE	G2	Stage IB	T2	M0	N0
TCGA-BR-8371	359	1	62	MALE	G3	Stage IIIB	T3	M0	N3a
TCGA-BR-4357	0	0	58	MALE	G2	unknow	T3	MX	NX
TCGA-CG-4437	245	0	83	MALE	G2	Stage II	T2	M0	N1
TCGA-BR-A4J8	411	0	71	FEMALE	G3	Stage IIIB	T3	M0	N3a
TCGA-FP-8099	519	0	79	MALE	G2	Stage IIA	T3	MX	N0
TCGA-RD-A8MV	3720	0	56	MALE	G3	Stage IIIB	T3	M0	N2
TCGA-BR-8486	0	0	90	FEMALE	G2	Stage IA	T1b	M0	N0
TCGA-BR-4253	124	1	80	FEMALE	G3	Stage IIIA	T3	M0	N1
TCGA-F1-6177	0	0	90	MALE	G2	Stage I	T1b	MX	N1
TCGA-D7-A6EZ	618	1	66	MALE	G3	Stage IIIA	T3	M0	N2
TCGA-VQ-A924	1686	1	69	MALE	G2	Stage II	T3	M0	N0
TCGA-BR-7723	874	1	59	MALE	G3	Stage IIIB	T3	M0	N3a
TCGA-VQ-AA69	864	0	35	MALE	G2	Stage IIIA	T3	M0	N2
TCGA-HU-A4H0	64	0	72	MALE	G3	Stage IIIC	T4a	M0	N3b
TCGA-BR-8291	607	1	61	MALE	GX	Stage IIB	T3	M0	N1
TCGA-CG-5717	212	1	58	MALE	G3	Stage II	T2b	M0	N1
TCGA-HU-A4G9	736	0	67	FEMALE	G2	Stage IA	T1a	M0	N0
TCGA-HF-7136		0	unknow	MALE	G2	Stage IIIA	T3	M0	N1
TCGA-HJ-7597	805	1	71	FEMALE	G3	Stage IB	T2b	MX	N0
TCGA-CD-5804	0	0	90	MALE	G2	unknow	T3	M0	N1
TCGA-BR-4201	940	1	66	FEMALE	G1	unknow	T2a	M0	NX
TCGA-BR-6454	0	0	58	MALE	G3	Stage IIA	T3	M0	N0
TCGA-3M-AB46	1765	0	70	MALE	G2	Stage IB	T2b	MX	N0
TCGA-CD-A48C	353	1	79	FEMALE	G3	Stage IIB	T3	M0	N1
TCGA-D7-6820	344	0	64	MALE	G2	Stage IIB	T2	M0	N1
TCGA-BR-A44U	422	1	70	MALE	G3	Stage IIIB	T3	M0	N3a
TCGA-BR-7196	666	0	64	MALE	G3	Stage IV	T3	M1	N3a
TCGA-FP-8210	153	1	48	MALE	G3	Stage IIIA	T3	M0	N1
TCGA-BR-8690	325	0	54	FEMALE	G2	Stage IIIB	T3	M0	N3a
TCGA-BR-8368	131	0	84	FEMALE	G3	Stage IB	T2	M0	N0
TCGA-CG-5716	0	0	86	MALE	G2	Stage IV	T4a	M1	N2
TCGA-BR-8081	981	0	71	FEMALE	G2	Stage IIB	T4a	M0	N0
TCGA-HU-A4GN	912	0	61	MALE	G2	Stage IIA	T2	M0	N1
TCGA-CD-A489	344	1	58	MALE	G3	Stage IIA	T3	M0	N0
TCGA-RD-A8N6	272	1	78	FEMALE	G3	Stage IIIA	T2	M0	N2
TCGA-BR-8289	81	1	57	MALE	G3	Stage IV	T4	M1	N3a
TCGA-RD-A8NB	513	1	80	FEMALE	G3	Stage IIIA	T3	M0	N1
TCGA-VQ-A8PJ	82	1	53	MALE	GX	Stage IV	T4	M1	N2
TCGA-D7-6526	523	0	67	FEMALE	G2	Stage IIIA	T3	M0	N2
TCGA-CG-5721	183	0	58	MALE	G3	Stage IV	T4	M0	N1
TCGA-BR-6710	273	0	41	MALE	G2	Stage IB	T2	M0	N0
TCGA-EQ-5647	19	1	86	FEMALE	G2	Stage IV	T4	M1	N3
TCGA-B7-A5TI	595	0	52	MALE	G3	Stage IIIC	T4	M0	N3
TCGA-FP-8209	1811	1	49	MALE	G3	Stage IB	T2a	M0	N0
TCGA-RD-A7BW	156	1	68	FEMALE	G3	Stage IB	T2	M0	N0
TCGA-R5-A7ZI	2267	0	44	FEMALE	G3	Stage IV	T4	M1	N1
TCGA-BR-4280	201	1	78	FEMALE	G2	Stage III	T2b	M0	N1
TCGA-HU-A4H2	394	0	58	FEMALE	G2	Stage IIIB	T3	M0	N3b
TCGA-HU-A4G6	738	0	74	MALE	G3	Stage IA	T1b	M0	N0
TCGA-IN-A6RO		1	70	MALE	G2	Stage IA	T1b	M0	N0
TCGA-CD-A48A	378	0	57	MALE	G2	Stage IIA	T3	M0	N0
TCGA-CD-8526	381	0	73	FEMALE	G3	Stage IIIA	T3	M0	N1
TCGA-FP-8211	413	0	62	MALE	G2	Stage IIB	T3	MX	N1
TCGA-BR-8369	427	0	76	FEMALE	G3	Stage IIIB	T3	M0	N3a
TCGA-ZA-A8F6	525	0	71	MALE	G2	Stage IB	T2	MX	N0
TCGA-CD-5813	377	1	60	MALE	G3	Stage II	T3	M0	N0
TCGA-EQ-8122	243	1	71	FEMALE	G3	Stage IIB	T3	MX	N1
TCGA-BR-4292	0	0	73	FEMALE	G1	unknow	T1	M0	NX
TCGA-R5-A805	281	1	71	MALE	G3	Stage IIIB	T3	M0	N2
TCGA-VQ-A91A	1200	0	67	MALE	G1	Stage IIIB	T3	M0	N3a
TCGA-VQ-A91Q	633	1	61	MALE	G3	Stage IV	T3	M0	N3
TCGA-BR-A4QM	156	0	65	MALE	G3	Stage IIIA	T3	M0	N2
TCGA-FP-A8CX	7	0	60	MALE	G3	Stage IIIC	T4b	MX	N3a
TCGA-BR-8487	34	0	64	FEMALE	G3	Stage IIA	T3	M0	N0
TCGA-HU-A4G2	739	0	45	MALE	G3	Stage IIB	T3	M0	N1
TCGA-IN-A6RL	406	1	84	MALE	G2	unknow	T2	M0	N1
TCGA-BR-7959	1010	0	59	MALE	G3	Stage IIIA	T4a	M0	N1
TCGA-D7-8578	643	0	72	MALE	G2	Stage IB	T2	M0	N0
TCGA-CG-5724	366	1	59	MALE	G3	Stage IV	T3	M1	N3
TCGA-F1-A448	647	0	70	MALE	G3	Stage IIIB	T3	M0	N3b
TCGA-BR-6456	526	1	74	FEMALE	G2	Stage IIB	T3	M0	N1
TCGA-CG-4462	0	1	72	FEMALE	G3	Stage IV	T3	M1	N3
TCGA-VQ-AA6F	1646	0	57	MALE	G2	Stage IIB	T3	M0	N1
TCGA-VQ-A8PY	436	1	47	FEMALE	G2	Stage IIIB	T3	M0	N2
TCGA-VQ-A91U	52	1	78	MALE	G2	Stage IIIA	T3	M0	N1
TCGA-D7-5577	782	1	53	FEMALE	G2	Stage IIIA	T2	M0	N3
TCGA-BR-8678	754	0	76	MALE	G2	Stage IB	T2	M0	N0
TCGA-D7-6822	375	0	77	MALE	G2	Stage IB	T2	M0	N0
TCGA-BR-A4CS	45	1	77	MALE	G3	Stage IIIC	T4b	M0	N3a
TCGA-BR-8588	389	0	55	FEMALE	G3	Stage IIB	T4a	M0	N0
TCGA-VQ-A8PD	496	1	69	MALE	G2	Stage IIIC	T4a	M0	N3
TCGA-FP-A4BE	337	0	55	MALE	G3	Stage IIA	T3	M0	N0
TCGA-D7-A6F2	476	0	62	MALE	G3	Stage IB	T2	M0	N0
TCGA-VQ-A8DL	28	1	69	FEMALE	G2	Stage IIA	T3	M0	N0
TCGA-HU-A4H6	644	0	72	FEMALE	G2	Stage IIIA	T3	M0	N2
TCGA-BR-4191	558	1	72	MALE	G2	unknow	TX	M0	N1
TCGA-BR-A4J6	20	0	69	FEMALE	G2	Stage IIA	T3	M0	N0
TCGA-IN-8663	103	1	68	MALE	G3	Stage IIB	T2	M0	N2
TCGA-VQ-A92D	2032	0	67	MALE	G2	Stage IB	T2b	M0	N0
TCGA-FP-8631	17	0	68	MALE	G2	Stage IIIA	T3	MX	N2
TCGA-IN-7808	105	1	59	MALE	G3	unknow	T3	M1	N3
TCGA-HU-A4H5	724	0	71	MALE	GX	Stage IB	T2	M0	N0
TCGA-D7-A4YT	434	0	56	MALE	G2	Stage IIIA	T2	M0	N3a
TCGA-SW-A7EB	176	0	45	MALE	G2	Stage IIIA	T3	M0	N2
TCGA-D7-8579	636	0	66	FEMALE	G2	Stage IIB	T2	M0	N2
TCGA-D7-A4YU	500	0	73	MALE	G3	Stage IIIB	T3	M0	N3a
TCGA-CD-A4MJ	384	0	60	MALE	G2	Stage IB	T2	M0	N0
TCGA-IN-A6RR	205	1	84	MALE	G3	unknow	T3	M0	N1
TCGA-VQ-A91X	289	1	74	MALE	G3	Stage IIIB	T3	M0	N2
TCGA-VQ-A8P5	235	1	67	MALE	G3	Stage IIA	T3	M0	N0
TCGA-BR-6566	997	0	64	FEMALE	G3	Stage IIA	T3	M0	N0
TCGA-BR-8372	951	0	63	MALE	G3	Stage IIIC	T4b	M0	N3a
TCGA-F1-A72C	346	0	68	MALE	G2	Stage IIA	T3	M0	N0
TCGA-CG-5719	31	0	54	FEMALE	G1	Stage IV	T4	M1	N0
TCGA-BR-A4QI	652	1	70	FEMALE	G3	Stage IIA	T3	M0	N0
TCGA-BR-8590	284	1	62	MALE	G3	Stage IIIC	T4b	M0	N2
TCGA-CG-4440	122	1	68	FEMALE	G3	Stage IV	T3	M1	N3
TCGA-BR-A4IU	838	0	34	FEMALE	G3	Stage IIIA	T4a	M0	N1
TCGA-VQ-A8E2	1319	0	57	MALE	G2	Stage IIIB	T3	M0	N2
TCGA-VQ-AA6A	1184	0	56	MALE	G2	Stage IIIC	T4	M0	N3a
TCGA-BR-6705	779	1	68	FEMALE	G3	Stage IIIB	T3	M0	N3a
TCGA-BR-8059	439	1	72	MALE	G3	Stage III	T4	M0	N1
TCGA-CD-8532	354	1	52	MALE	G2	Stage II	T3	M0	N0
TCGA-BR-7707	1090	0	69	FEMALE	G3	Stage IB	T2	M0	N0
TCGA-VQ-A8PT	900	0	65	MALE	G3	Stage IIIB	T4b	M0	N0
TCGA-BR-A4CR	0	0	70	FEMALE	G3	Stage IIIC	T4b	M0	N3a
TCGA-HU-8243	180	1	66	MALE	G2	Stage IIIC	T4a	M0	N3b
TCGA-CG-5733	641	1	83	FEMALE	G3	Stage IIIA	T2	M0	N2
TCGA-D7-8576	446	1	54	FEMALE	G3	Stage IIIB	T3	M0	N3a
TCGA-VQ-A8E3	661	1	79	MALE	G3	Stage IIA	T3	M0	N0
TCGA-BR-A4IV	869	1	47	MALE	G3	Stage IIIB	T4a	M0	N2
TCGA-D7-6815	486	0	70	FEMALE	G2	Stage IIB	T2	M0	N2
TCGA-VQ-A91K	1862	0	69	MALE	G2	Stage IIIA	T3	M0	N1
TCGA-VQ-A8PX	1964	0	51	MALE	G2	Stage IA	T1	M0	N0
TCGA-BR-A453	185	1	51	MALE	G3	Stage IV	T4a	M1	N3a
TCGA-BR-8365	533	1	70	FEMALE	G3	Stage IIA	T3	M0	N0
TCGA-HU-8238	46	0	56	MALE	G2	unknow	T3	M0	unknow
TCGA-BR-8589	825	0	56	MALE	G3	Stage IIIB	T4b	M0	N1
TCGA-BR-4183	201	1	55	FEMALE	G3	Stage IIIA	T3	M0	N1
TCGA-BR-7722	466	1	62	MALE	G3	Stage IIB	T3	M0	N1
TCGA-B7-A5TN	287	0	60	MALE	G2	Stage IIB	T4a	M0	NX
TCGA-BR-6457	416	0	69	MALE	G3	Stage IIA	T3	M0	N0
TCGA-BR-4257	294	1	79	FEMALE	G2	unknow	TX	M0	NX
TCGA-BR-8360	188	0	66	MALE	G2	Stage IIA	T3	M0	N0
TCGA-KB-A93G	613	0	68	MALE	G1	Stage IB	T2	M0	N0
TCGA-IN-A7NR	198	0	64	FEMALE	G3	Stage IV	T3	M1	N3
TCGA-BR-7716	1210	0	62	FEMALE	G2	Stage IIB	T3	M0	N1
TCGA-HF-7131		0	unknow	FEMALE	G2	Stage IB	T2b	MX	N0
TCGA-EQ-A4SO	494	0	70	MALE	G2	Stage IIIB	T4b	MX	N1
TCGA-D7-A6ET	804	0	76	MALE	G2	Stage IIIB	T3	M0	N3a
TCGA-HU-8604	694	0	82	FEMALE	G2	Stage IIA	T3	M0	N0
TCGA-VQ-A8P2	1160	0	68	MALE	G2	Stage IIIA	T4a	M0	N1
TCGA-VQ-A94O	640	1	74	MALE	G2	Stage IIIC	T4a	M0	N3
TCGA-HU-A4GX	616	0	70	FEMALE	G3	Stage IIIC	T4b	M0	N2
TCGA-VQ-A8P3	1132	0	72	MALE	G2	Stage IIIA	T4	M0	N1
TCGA-B7-5818	356	0	62	MALE	G3	Stage IB	T2	M0	N0
TCGA-BR-4362	0	0	74	FEMALE	G3	unknow	TX	M0	N1
TCGA-IP-7968	77	0	74	MALE	G2	Stage IIIB	T3	MX	N2
TCGA-3M-AB47		1	51	MALE	G3	Stage IIIB	T3	MX	N2
TCGA-VQ-A8PO	282	1	74	MALE	G3	Stage IIB	T4a	M0	N0
TCGA-BR-8682	991	0	52	MALE	G3	Stage IIB	T4a	M0	N0
TCGA-ZQ-A9CR	24	1	79	FEMALE	G3	Stage IIIC	T4a	MX	N3
TCGA-VQ-A8PZ	2233	0	56	FEMALE	G3	Stage II	T3	M0	N0
TCGA-BR-7958	899	0	60	MALE	G3	Stage IIIB	T4b	M0	N0
TCGA-BR-A44T	1038	0	53	FEMALE	G3	Stage IIA	T3	M0	N0
TCGA-BR-6565	279	1	67	MALE	G2	Stage IIB	T4a	M0	N0
TCGA-F1-6875	2197	1	79	MALE	G2	Stage IA	T2	M0	N0
TCGA-VQ-AA6I	491	1	68	MALE	G3	Stage IIIB	T3	M0	N3
TCGA-VQ-A8DV	403	1	48	MALE	G2	Stage IB	T2	M0	N0
TCGA-VQ-A8PC	1407	1	65	MALE	G3	Stage IIIA	T3	M0	N1
TCGA-BR-4294	0	0	65	MALE	G2	unknow	T2a	M0	NX
TCGA-HU-A4HB	477	1	68	MALE	G3	Stage IIB	T2	M0	N2
TCGA-BR-8297	225	0	58	MALE	GX	Stage IIIC	T4b	M0	N3a
TCGA-CD-A487	374	0	51	MALE	G3	Stage IIB	T3	M0	N1
TCGA-CD-8525	383	0	82	FEMALE	G3	Stage IIIA	T3	M0	N1
TCGA-HU-8608	641	0	70	MALE	G3	Stage IIIB	T4a	M0	N2
TCGA-D7-A4YX	1108	0	63	MALE	G3	Stage IIB	T3	M0	N1
TCGA-D7-6521	564	0	65	MALE	G3	unknow	T2b	M0	N2
TCGA-VQ-A91Y	296	1	67	MALE	G3	Stage IIIC	T4a	M0	N3b
TCGA-FP-7998	678	0	77	MALE	G3	Stage IIIC	T4a	MX	N3a
TCGA-BR-6803	949	0	54	FEMALE	G3	Stage IIA	T3	M0	N0
TCGA-BR-7901	105	1	74	MALE	G2	Stage IIB	T3	M0	N1
TCGA-BR-4279	291	1	43	MALE	G3	Stage II	T2a	M0	N1
TCGA-HU-A4G8	690	0	71	FEMALE	G3	Stage IIB	T3	M0	N1
TCGA-BR-7957	276	1	50	FEMALE	GX	Stage IV	T3	M1	N3a
TCGA-R5-A7ZE	554	1	66	FEMALE	G2	Stage IIIA	T3	M0	N2
TCGA-VQ-AA6J	838	0	75	MALE	G3	Stage IIIB	T4a	M0	N2
TCGA-CG-4305	485	0	69	MALE	G3	Stage II	T2a	M0	N1
TCGA-IN-A7NT	323	0	73	FEMALE	G3	Stage IIB	T3	M0	N1
TCGA-MX-A5UJ	600	0	86	FEMALE	G3	Stage IIIA	T3	M0	N2
TCGA-VQ-A8PF	76	1	76	MALE	G3	Stage IIIB	T3	M0	N3b

## Sheet: Table S2
Table S2:Expression of ORGS in gastric cancer samples
ID	TCGA_TCGA-BR-8682	TCGA_TCGA-R5-A7ZR	TCGA_TCGA-FP-8099	TCGA_TCGA-MX-A666	TCGA_TCGA-CD-8534	TCGA_TCGA-BR-7717	TCGA_TCGA-IN-A6RO	TCGA_TCGA-CG-5716	TCGA_TCGA-BR-4256	TCGA_TCGA-CD-8527	TCGA_TCGA-BR-A44U	TCGA_TCGA-D7-A6EZ	TCGA_TCGA-RD-A8N5	TCGA_TCGA-F1-A72C	TCGA_TCGA-CD-A48C	TCGA_TCGA-BR-8369	TCGA_TCGA-BR-8081	TCGA_TCGA-IN-7806	TCGA_TCGA-CD-A4MG	TCGA_TCGA-BR-7901	TCGA_TCGA-BR-4294	TCGA_TCGA-CD-A487	TCGA_TCGA-BR-8284	TCGA_TCGA-BR-4267	TCGA_TCGA-BR-8368	TCGA_TCGA-CG-5724	TCGA_TCGA-BR-7716	TCGA_TCGA-CD-5800	TCGA_TCGA-HU-A4HB	TCGA_TCGA-D7-A747	TCGA_TCGA-BR-7197	TCGA_TCGA-R5-A7ZE	TCGA_TCGA-BR-8060	TCGA_TCGA-VQ-A91D	TCGA_TCGA-KB-A93J	TCGA_TCGA-FP-8211	TCGA_TCGA-BR-8590	TCGA_TCGA-CG-5718	TCGA_TCGA-BR-4279	TCGA_TCGA-HF-7133	TCGA_TCGA-VQ-A8PE	TCGA_TCGA-D7-A4YX	TCGA_TCGA-BR-A4J5	TCGA_TCGA-HU-A4GT	TCGA_TCGA-BR-6452	TCGA_TCGA-VQ-A8PX	TCGA_TCGA-VQ-A94P	TCGA_TCGA-BR-6564	TCGA_TCGA-VQ-A91V
SMPD3	6.06725	5.84619	7.23849	5.68078	5.1189	4.47889	4.94588	6.85333	4.55506	4.98011	4.30244	5.61197	4.53915	5.50355	4.12446	4.94405	6.4159	6.98621	3.9231	5.39315	4.33537	3.04323	5.80566	4.38742	7.02318	3.15208	5.32296	5.03947	6.69308	3.86193	7.12507	4.34966	5.1654	4.80233	8.21337	5.7082	5.31533	4.86019	4.93189	6.46137	4.37777	6.90658	5.91874	6.39554	6.30375	6.41125	3.67746	4.6361	7.20666
RCAN1	6.0969	5.98317	5.83328	5.66943	5.6391	6.29081	5.73201	5.57991	8.09991	5.89205	5.39568	6.04552	6.67501	5.81349	6.07679	6.04379	6.25047	4.84178	5.82427	6.70631	5.96668	6.81529	5.99942	6.00014	5.75849	5.36576	5.96682	6.17211	6.24744	6.02986	5.65287	5.34804	7.05486	6.95767	6.49898	5.48283	6.38394	5.97551	7.17994	6.71423	6.87011	5.8083	6.74925	5.91277	6.5654	7.22398	8.10892	6.3285	5.38645
NR4A3	3.93196	3.48317	3.43592	3.27459	3.40962	4.55622	3.33181	2.9666	6.92847	2.92413	2.85521	3.56823	4.75533	4.22374	4.82425	4.24084	5.3322	2.98458	3.06893	4.98469	4.77223	3.46481	3.95414	4.03122	3.18222	3.44993	4.29801	4.08328	3.39981	3.4555	2.81507	2.85234	6.65084	4.1187	3.42903	3.0991	4.82686	4.37694	5.48423	4.51206	5.06396	3.97603	4.31281	3.19961	3.90606	3.39753	6.2708	4.84176	3.83429
CD38	4.34368	4.73381	4.49162	5.71996	4.52695	3.41077	3.87095	5.29582	6.86719	3.62519	3.09402	5.72311	3.68321	9.54074	3.93704	4.1872	6.09271	3.23579	3.64015	4.85568	2.94888	3.71758	5.89071	4.21877	4.77457	3.51632	5.92721	4.03655	6.65109	4.55158	4.72539	3.4662	6.35995	3.9804	5.87413	3.63163	5.92629	4.40454	5.28355	6.08954	5.44084	5.33119	4.42886	4.06151	5.4004	5.08939	4.34759	3.86377	3.48307
IL1A	2.97322	4.23708	3.39664	3.87162	2.98434	4.22273	3.15648	3.81192	3.02012	3.34091	3.38807	4.64213	6.2576	3.39574	4.89257	3.77809	3.65503	3.51668	3.26666	4.7462	3.09057	2.82277	3.40435	5.77463	3.44241	4.35287	3.46299	3.47282	3.47169	3.33574	3.2604	6.3396	5.33914	4.79784	3.14702	3.16795	3.19696	4.40156	6.2665	3.64237	4.55823	3.18734	3.723	3.39396	3.87039	3.86531	3.09949	3.03274	3.83597
ALDH3B1	6.16031	5.53185	5.62973	5.41919	6.13005	7.86394	7.48464	6.45573	5.6035	6.01258	4.95215	4.19768	6.9871	5.96959	7.2125	6.58533	4.98531	6.98103	4.34557	5.83873	4.04103	6.10185	4.61611	6.77191	3.61523	7.34674	6.6402	6.47705	5.96382	4.32099	6.43308	5.26654	4.12546	6.0712	7.08593	6.32758	6.68514	6.12028	5.21561	7.61718	5.67692	4.87343	5.9628	5.5889	6.37876	5.79931	4.42605	5.6997	8.26729
EZH2	5.09831	5.31441	6.14344	6.37014	5.11455	4.39773	7.22542	5.14937	6.06794	5.34126	5.18055	6.39401	5.24614	6.05071	5.38358	5.42768	6.03948	5.74652	5.72869	4.52558	3.66761	5.7484	6.32735	5.27487	6.35849	5.55033	6.44742	6.31329	5.60337	4.41571	5.44463	5.376	5.77059	6.39643	6.13818	5.37131	5.45447	5.29504	4.66255	6.59969	6.31431	6.53251	5.42263	6.13057	6.18938	5.86394	3.99469	3.58883	6.0069
CD36	5.78301	3.23308	3.99511	4.61412	4.95457	3.96469	3.13477	4.80419	6.05951	3.42508	4.03782	5.12013	5.02221	4.56902	4.88624	7.17595	5.68546	4.03727	4.56469	4.92879	5.50105	3.97739	4.6464	4.62148	4.10628	3.92198	4.02547	4.27469	5.97075	4.99254	4.10398	3.98004	5.29481	4.14417	4.81848	3.6009	5.14062	3.36603	7.58752	5.01637	3.62125	3.82412	4.90928	3.55058	3.91197	4.12776	5.9444	4.60928	3.73577
EPAS1	9.24675	8.18756	8.30553	9.37714	8.74902	7.79055	8.48023	8.36465	8.99355	7.92663	6.96389	8.09674	9.18685	7.92154	8.3345	9.16882	8.78165	8.96797	7.76352	9.6062	8.13843	7.43492	9.04275	6.85123	9.00897	8.10751	9.68506	8.12633	8.5385	7.51707	7.98227	7.9754	8.48786	8.9575	9.04896	7.27354	9.06105	7.89544	8.51824	9.0014	8.9827	8.15921	8.92239	7.75466	8.65011	8.42378	9.10552	8.73743	9.18777
PXDN	6.73672	5.03281	6.53007	6.72169	5.44504	6.06795	4.86494	5.61528	7.4666	5.15734	5.73616	6.5814	7.73223	6.3231	6.39322	6.77186	6.60141	5.07596	6.38713	7.34352	4.44521	6.50164	7.08658	6.3494	5.7412	6.71989	6.01208	6.38961	5.22494	6.89646	6.37574	6.35258	6.83783	7.13384	6.13325	5.48774	6.87738	5.87592	6.51361	7.13332	6.68578	5.94281	7.69686	5.61601	6.72757	5.721	7.76631	7.25209	5.82707
CYGB	7.21017	5.91391	7.02347	6.93762	6.02332	7.3413	5.51581	6.59553	6.65246	5.64651	6.529	6.44568	7.59339	6.76553	6.7342	6.27482	6.4907	5.90339	5.67681	7.8183	4.5915	6.31735	7.7009	6.10623	6.21687	7.10668	7.40125	7.36748	6.54613	7.12295	6.87266	5.29842	6.59164	6.55523	7.37469	6.06514	7.86851	6.70795	6.61632	7.56103	6.77336	6.72419	7.50619	6.1901	7.30263	5.44225	7.62251	8.40018	5.91973
MSRB3	7.93818	4.12555	5.771	5.0594	6.1929	5.83824	3.72873	4.41208	7.89404	5.51582	5.53506	4.95303	6.25866	5.71656	5.88861	7.84596	5.71536	6.53856	5.73636	7.06853	3.80465	6.88758	6.99832	4.95956	4.14987	4.66976	5.65192	4.54618	4.77727	8.92974	6.46136	4.06297	6.52669	5.25761	4.70983	4.20243	7.44746	4.23993	7.97152	5.89741	5.032	4.20878	8.27154	4.15467	5.58833	3.79683	9.40685	8.69678	4.45579
SOD3	7.70867	5.48871	6.04678	5.63204	6.69471	7.97296	5.50226	5.75342	8.18923	6.90525	6.04034	5.63794	6.88356	6.15448	5.86926	9.36109	7.09568	7.15192	5.76252	8.15671	3.25635	7.07348	7.71764	5.13725	5.38192	6.64734	7.46612	6.47309	6.51288	8.62457	6.31094	4.92789	7.83291	8.16062	5.80819	6.32786	7.52081	6.7002	7.17064	6.32335	6.26097	5.03478	7.72633	5.26882	6.27091	4.3311	8.62107	9.45204	4.98136
PRKD1	5.15204	3.11031	4.55048	4.386	4.09571	3.96974	3.03021	3.72408	5.90088	4.44389	3.91501	4.00629	5.31571	4.59279	4.16459	4.95322	4.60725	4.79066	3.95797	5.23802	4.41873	4.70884	4.55687	4.58596	3.46668	3.84832	4.08056	3.64517	4.00518	6.01221	4.19809	3.05161	5.16288	4.34506	3.66664	3.62739	5.405	3.5565	5.67698	5.39657	3.87222	3.60689	6.27248	3.42634	4.36434	3.23438	6.99004	5.6245	3.70721
HSPB1	11.1274	11.7967	12.0588	10.3443	10.9931	11.8873	10.6496	10.2038	11.4969	12.5068	12.1198	11.6935	11.0791	11.9358	12.4268	10.8558	10.5191	11.1502	10.598	11.1275	10.2421	11.9907	12.2569	11.2292	11.2163	11.9549	11.8992	11.9399	10.9217	12.7311	11.9745	13.1476	11.0921	10.2501	11.9916	10.1661	11.39	12.3882	10.5353	9.94206	9.64566	8.58937	11.8382	10.7947	11.586	10.2182	12.4057	12.9609	10.7386
UCP3	3.45451	3.1529	3.32278	3.71465	3.85031	3.13573	3.73341	3.2017	3.35513	3.26861	3.17018	3.63355	3.24835	3.4114	3.82035	3.68529	3.45272	3.73877	3.37105	3.26109	2.92603	3.39669	3.32899	3.22316	3.27681	3.08965	3.63543	3.71718	3.56911	3.61933	3.18165	3.07171	3.90928	3.22887	3.7826	3.20869	3.44034	3.19499	2.95528	3.57209	3.69414	3.10094	3.72628	3.30749	3.38171	3.6895	3.58705	3.56602	3.5894
AQP1	7.54679	6.03205	6.62621	7.20269	8.54074	8.18783	6.07418	5.71205	7.57628	6.82493	6.57642	5.10823	6.02449	7.83042	5.89968	7.42518	6.86369	8.56388	7.10481	7.45904	4.83599	6.94545	8.19863	5.16352	8.30047	5.11637	6.71109	6.89906	5.84674	7.46058	6.50229	6.20942	7.19931	5.20193	6.50454	5.209	7.45992	6.17642	7.82381	6.25681	5.3767	5.07112	7.43658	6.69474	7.88508	5.26645	8.71236	9.26599	6.20251
TPM1	9.45788	7.13966	8.37067	6.91835	8.34658	7.54903	8.00849	7.09235	9.43322	7.47703	7.14066	7.1737	8.51728	8.23494	7.5111	9.61657	7.15338	8.3692	7.80967	8.56954	5.55569	9.10066	9.05766	7.76997	7.7642	7.4617	8.08399	7.37133	7.35611	10.947	8.54066	6.74548	7.70624	8.15115	7.62697	7.69998	8.91953	6.89162	9.49028	7.47355	7.9761	7.47887	10.0882	7.74345	8.67912	8.1485	11.2607	11.1917	8.04824
PKD2	6.96622	5.46655	5.84015	6.20056	5.54184	5.41694	5.8342	4.75162	6.95485	5.59996	5.79683	5.52205	6.76348	5.91198	5.9069	7.06752	6.23761	5.60543	5.22049	6.80566	4.55944	6.35252	6.55809	5.56306	5.06388	5.22112	6.43264	5.56182	5.44526	7.81447	5.66023	4.90529	6.85046	6.20391	6.78373	4.71252	7.38187	4.75636	7.53792	5.95901	5.96185	4.73149	7.41748	4.98696	6.37764	5.74733	8.00944	7.5211	5.29765
PRNP	9.55917	8.09446	7.47435	8.98234	8.58386	9.14365	8.6659	8.15527	10.2498	9.15297	8.37244	8.62973	8.48208	9.07338	8.59091	9.24851	9.17281	8.1605	8.54168	9.79136	10.023	9.82255	8.88042	8.43726	6.90112	9.13665	9.49625	8.86989	8.34052	10.5092	9.59118	8.79327	8.79105	9.42423	8.01161	8.21578	9.87139	8.75748	10.1526	8.95124	9.13602	7.09953	10.1629	8.44143	9.40975	8.10566	11.536	10.5078	8.00662
PDGFRB	9.18342	6.21833	8.94197	7.4453	7.41313	8.01625	6.82555	6.86079	9.17383	6.96243	7.47363	8.48031	9.4916	8.45169	7.95009	8.42099	9.14786	8.21704	7.89879	9.73317	6.28814	7.99142	9.45066	7.77722	7.7362	8.52563	8.54088	7.74289	7.05677	8.17137	8.09305	6.64552	9.20719	8.54893	8.3369	7.18407	9.64274	7.63372	8.70537	8.64583	8.30381	8.19998	9.13515	7.36919	9.08549	7.47793	8.81741	9.35478	7.11405
GPX7	5.54882	4.92101	5.21376	6.6475	6.50983	6.9309	4.31299	5.54069	6.88805	5.33512	5.6049	6.42601	6.96098	6.49866	5.97	5.235	5.8754	4.46532	6.4297	7.35161	5.4326	6.23698	5.93312	5.04373	4.98584	5.86865	6.83207	7.99859	5.9469	6.53264	5.08544	4.91839	6.80918	5.81565	5.3565	5.50207	5.94674	5.8731	7.53551	6.10187	7.43399	5.19331	6.69626	4.85796	5.75215	4.47674	6.49172	6.94279	3.81478
RBPMS	6.38463	6.21055	5.6948	5.75068	6.48694	6.21539	5.80596	5.09537	6.41603	6.6362	5.38839	5.63148	6.07631	5.78811	5.74451	6.59228	4.90901	6.19479	5.78498	6.39476	4.63944	6.68494	5.92609	4.24621	5.86007	5.80117	5.51668	6.01992	5.72799	8.07595	5.68767	5.50256	5.93696	4.95021	4.45839	6.23246	6.74443	5.2432	5.92536	6.3533	6.11517	6.00414	7.26136	4.02769	5.94657	5.58389	8.09166	7.82907	5.88014
CRYAB	7.15062	4.08964	5.0574	4.78463	6.25985	7.48313	3.67588	5.13516	7.68989	6.72265	5.38149	4.83867	6.00738	6.36381	6.0067	7.86864	6.20921	6.94082	4.98998	6.99727	4.00767	6.87333	6.71281	4.59503	3.82271	6.14928	6.01903	5.66941	4.82061	9.44276	6.29401	7.63519	6.70958	5.24791	4.25864	4.50294	6.89681	4.98824	8.39656	4.89895	5.79679	4.01371	7.5875	3.69368	5.07899	3.3747	9.81812	9.98282	3.82918
COL1A1	10.2478	8.98102	12.2488	9.0773	8.48096	11.4842	9.14162	8.66194	12.0986	10.6334	11.6497	12.1603	13.1288	12.5925	12.3222	10.5679	12.4571	8.85412	12.6495	12.242	7.39485	12.1468	11.7198	10.3109	9.7596	12.5226	10.7124	11.2661	8.83202	10.0981	10.9578	9.42086	10.75	12.2903	10.8723	9.51467	12.1105	10.9653	11.5815	10.6705	10.7438	10.4262	12.7198	9.93753	11.9374	9.09576	10.9315	11.2512	8.65338
TREX1	0	0	0	0	0	0	0	0	0	0	0	0	0	0	0	0	0	0	0	0	0	0	0	0	0	0	0	0	0	0	0	0	0	0	0	0	0	0	0	0	0	0	0	0	0	0	0	0	0
HSPA1A	8.66915	8.70998	10.1745	8.46199	7.74188	9.00418	8.80919	7.69737	8.29072	10.456	9.73618	7.50218	7.75473	8.02193	10.1276	9.23819	7.95218	10.3925	6.59216	10.2163	6.6652	10.1079	9.34568	9.68472	6.58268	9.59122	9.44688	9.45581	8.24219	8.22083	9.08537	8.93886	11.0904	8.67352	7.73105	8.95657	8.96067	9.07014	8.29479	8.4675	7.14211	7.40718	8.76804	5.39237	7.16337	7.79479	9.98812	8.81663	9.09489
CYP1B1	6.90818	3.63048	7.05381	5.54751	5.90211	5.70149	5.88549	5.59863	8.95219	4.78426	5.24068	6.17809	4.78711	4.94266	7.61267	7.02653	7.23403	5.20974	6.10822	7.8928	5.0456	5.07136	7.65076	5.14996	4.29684	6.30025	5.77861	4.25168	6.19457	7.18517	5.61246	3.17145	6.89344	6.84574	4.99064	5.13738	8.70564	5.06826	9.62745	5.52408	5.56958	4.85291	6.75538	3.69064	5.43248	3.32073	8.18847	7.53802	3.93732
SNCA	4.56082	2.94006	3.48388	4.71907	3.86057	3.7165	3.17675	3.56216	5.70345	4.72527	3.18817	3.6045	4.68354	3.47594	3.77086	3.95528	3.76162	3.85273	3.58001	5.09016	4.19772	3.71377	4.3266	3.95468	3.28317	3.48275	3.68316	3.18199	3.51066	4.06208	3.73314	3.12118	7.22561	3.78713	3.12358	3.17631	5.26886	3.57576	6.16624	4.41166	4.77441	3.33715	5.24027	3.25701	3.62059	3.18717	5.81574	5.02189	3.78028
RHOB	9.54744	7.68341	7.70927	7.68841	8.27921	9.5205	9.08321	7.66516	10.2163	7.55601	7.84285	8.70186	8.75351	9.07312	7.95244	9.54545	8.72097	9.13268	7.13011	9.9264	8.31955	9.36822	9.44759	9.19586	10.0353	8.60106	9.38886	9.43776	7.2359	10.2723	8.43521	8.16832	10.2605	8.76562	7.10579	9.66258	9.77383	9.02656	9.50732	10.6206	8.83401	8.28139	9.78467	8.03569	9.08147	8.46463	11.7237	10.8993	7.53903
DHFR	4.65545	5.04378	6.00171	5.23959	4.91033	4.85634	6.23237	5.09334	5.54708	5.31083	5.57188	6.34138	4.53483	5.39768	4.89972	4.90636	5.83296	5.1931	5.59726	4.71619	2.71839	5.26266	6.63549	5.22716	5.57448	5.47721	4.81592	5.79791	5.39231	3.97235	4.99684	5.27789	5.8638	5.5606	5.23822	5.16871	5.22657	4.63325	5.04774	5.39489	5.30987	5.71326	5.08581	6.46821	5.92121	5.39557	3.75956	4.09471	5.25952
LIAS	5.99687	5.22971	5.67363	6.12696	5.03644	4.65675	6.40032	5.16435	5.87354	5.36393	5.28458	6.22332	5.00382	4.62823	4.75876	5.75858	5.64087	6.36022	5.59107	4.90905	5.91548	4.73877	6.07766	5.70682	5.43157	5.51865	4.93856	5.31917	5.30175	4.85496	5.30337	4.98152	5.45512	6.06099	5.63138	5.56138	5.48346	5.48691	5.36505	4.78684	4.50236	6.66116	5.35537	6.61713	5.96174	5.64894	5.55064	5.4068	4.55465
GPX1	9.07079	9.03743	9.3084	9.06532	9.01512	9.889	9.83526	9.02344	10.5146	9.48395	9.00936	10.2318	9.50165	9.70984	9.91468	8.74856	9.98435	9.19378	9.58567	9.72163	8.67488	8.90766	10.0484	10.4727	7.78795	10.8123	10.2615	9.93907	9.11896	8.9753	9.52426	9.6168	9.6857	9.95092	9.47759	10.8378	9.47448	10.2052	9.90347	10.3506	9.37999	9.55744	9.20688	9.43896	10.0259	8.29158	9.02831	10.2352	9.31081
AIFM1	6.77553	7.1052	6.78666	7.56526	6.26596	6.52136	7.50354	7.14497	7.41276	7.28452	7.54598	7.95618	6.80389	6.60883	6.09774	6.90425	7.23126	7.15927	6.74023	6.98583	6.50195	7.27555	7.5533	7.38248	7.46741	6.72123	8.26892	7.60197	7.10642	6.55384	6.70051	7.16417	7.21137	6.76038	7.73783	6.68645	6.92617	6.79246	6.61252	7.25963	7.22876	7.42911	6.73709	7.94812	7.82168	7.67619	6.6954	6.5247	7.18436
JAK2	6.09205	5.28687	5.78185	5.417	5.62463	4.33616	6.11019	5.93778	7.5556	4.82897	4.1011	6.78775	6.06837	5.51369	5.46526	5.89158	7.31044	5.31441	5.19537	5.86046	5.20421	4.78631	7.26289	7.96617	6.49767	4.38947	5.32986	3.95382	6.31962	5.89127	4.32345	4.68265	5.53625	7.87462	6.56897	7.07039	6.53679	4.52949	6.31643	6.0991	5.70184	7.54111	5.84113	6.3318	7.0752	6.75958	6.66495	5.42528	6.79878
APOD	10.6619	6.57767	6.905	7.82432	9.97476	7.80107	3.68534	7.17175	8.54824	8.71681	8.96777	4.80868	6.29071	6.82733	9.04026	8.93356	9.11674	8.3177	4.624	9.97453	5.24813	7.00524	7.33448	4.42845	6.02533	6.0545	9.10731	9.63271	6.832	10.6578	7.64663	8.26258	9.92311	4.44788	5.69961	5.31088	10.0914	8.80589	12.3511	6.50373	9.04922	4.0319	8.25322	5.16958	5.78367	4.59831	10.8457	10.536	6.66883
HYAL2	6.31584	5.55341	6.00691	6.29049	5.83888	5.77703	6.07349	5.84393	6.94475	5.52166	5.47919	6.63628	6.38146	6.21018	5.85436	6.00549	6.38265	5.9579	6.02991	6.89959	5.53273	5.76433	6.94956	6.50256	6.29861	6.6269	6.62611	6.58924	5.72726	5.14139	6.09	6.03109	6.57392	6.08357	6.76412	6.03729	6.27983	6.32041	6.18834	6.62061	6.27515	6.31027	6.22683	6.0272	6.79968	5.41003	6.47505	7.04667	5.67201
BNIP3	5.92082	4.28126	5.46429	7.53445	5.40741	4.89612	3.94126	5.73662	6.20737	5.02935	5.55233	9.40858	6.03293	5.57394	5.20283	5.89432	5.6308	5.73655	5.12742	5.75147	9.32024	5.62931	5.42367	7.50761	4.49727	5.70173	7.97361	8.28533	6.7759	6.48013	5.23718	8.59776	8.36628	5.68754	5.09998	6.50821	6.17412	5.12226	6.54932	7.27621	7.6952	4.67299	6.19758	4.71928	5.23018	6.76289	7.09777	7.15463	4.16284
EDNRA	6.9271	4.56475	5.43509	5.60924	5.84725	6.18826	4.25523	4.61081	7.06142	4.88801	5.65321	6.23888	7.12442	6.50941	5.80409	7.71344	6.17388	5.63134	5.70808	7.5346	4.36294	6.03221	6.35103	5.62412	5.32652	5.88976	5.60721	4.81798	4.8481	6.65434	5.94464	4.89664	7.22502	6.18392	5.40703	4.75558	7.98929	4.58542	7.88066	6.51172	5.83993	5.79023	7.28914	4.9823	5.63138	4.32724	6.8442	7.06679	4.66567
PTGS2	5.55141	4.95745	7.64669	6.55873	4.79432	6.57842	7.21218	5.30471	7.93595	7.37618	6.04295	6.99258	8.17378	9.10257	6.43229	5.84114	5.63844	4.73185	5.34151	6.71574	3.92144	8.88078	5.0214	7.77538	7.16931	6.02104	5.69872	4.58993	4.43792	5.48073	4.1053	5.85955	8.20604	7.20129	4.1117	6.97745	6.33992	5.48907	8.36496	7.39533	7.25424	4.33785	7.86832	5.04493	5.16582	5.11881	9.62276	5.16662	4.73037
ANXA1	8.72076	7.43981	9.55557	7.37002	7.29507	8.51275	11.0936	8.63518	9.80813	8.69908	8.6997	8.22255	8.82362	9.82435	9.98446	8.76731	8.72605	10.6204	8.45354	8.87795	6.74629	8.26922	8.55776	8.51937	8.66588	10.9049	8.12651	7.66025	8.02516	8.22681	7.23897	13.0812	8.3802	8.89109	8.57898	7.95024	9.00171	7.63417	10.0813	8.34605	9.35486	9.76622	9.63657	7.30494	10.1231	7.66792	9.06954	9.05022	9.80322
GCH1	5.52363	5.0053	4.87596	5.37793	5.3283	4.5916	5.84117	5.10993	6.72611	4.71723	5.31147	6.75172	6.17522	5.36377	4.73307	5.07985	6.31163	5.48033	5.3932	5.53039	4.47422	4.87928	5.91399	5.48249	5.85478	4.72264	6.01051	5.35841	5.63024	4.39728	4.53552	4.94162	8.16045	6.49292	6.17832	5.34267	6.11599	4.15502	6.06909	6.98683	6.33908	6.22302	5.42486	6.37023	6.19563	5.67294	5.00914	4.45883	6.2036
AXL	7.57024	5.44174	7.94687	6.42413	5.95903	6.49935	5.55393	5.72263	7.79209	6.13802	6.00182	6.76844	7.1737	6.833	7.38349	7.39583	7.31596	6.12852	6.30213	7.72536	4.61915	6.7165	7.87263	6.34481	5.74465	9.81657	7.31806	6.68773	6.36712	8.1367	6.14534	5.06024	7.23696	7.61828	6.45574	5.67497	7.96308	6.66455	7.40113	6.89249	6.86029	6.32246	7.94106	5.41111	7.07922	5.61873	8.55988	8.70018	5.48611
NOS3	5.7436	5.80517	5.41705	6.49627	5.44462	5.65745	4.9184	5.16093	6.0178	5.9229	4.83698	5.25374	5.55683	5.71758	4.40353	5.6502	6.79821	6.11522	5.27317	6.52368	3.82084	4.98095	7.28075	5.64485	5.62849	6.33539	6.10302	6.98598	5.23346	4.40599	5.11386	5.16047	6.11574	5.79762	5.10965	4.45364	7.82186	5.98636	4.82079	5.6875	5.49977	4.53546	5.93267	5.50351	5.46405	4.93147	6.75779	6.52358	5.2672
SCARA3	5.9238	4.06626	4.17662	6.11273	5.06572	5.06075	4.34738	4.9265	5.88985	5.36021	4.02648	3.48647	5.40336	6.41998	4.96257	5.45386	5.27918	6.05361	3.85438	5.80233	3.80378	6.02134	6.18607	6.20087	4.58209	4.21443	5.51736	5.21344	5.85907	6.08112	5.62352	4.86303	5.6102	3.88268	3.95391	5.16643	6.92444	6.08143	5.31173	5.29292	5.98728	2.89477	5.84837	3.18	4.35596	4.91125	7.26555	7.17998	5.09905
FBLN5	6.76942	4.84924	5.80393	5.86018	6.4153	6.06419	4.28269	5.44192	7.35407	5.89444	5.22027	5.20416	7.52186	6.70481	5.95191	7.15533	6.75422	6.30385	5.4898	7.56376	6.8897	6.24265	7.48127	5.62872	5.38794	5.00574	6.99506	5.69838	5.96852	6.79914	5.77678	4.0373	6.93297	4.77833	5.71586	5.39257	7.45246	5.79018	7.56443	6.53087	7.01235	5.33824	7.38389	4.76388	6.24311	5.07504	7.27404	8.2199	5.25396
GPX3	7.92985	5.45901	6.47364	8.65487	6.61905	6.70491	5.07433	7.76375	8.89764	7.39164	6.31852	7.2196	6.57759	6.73966	7.76297	9.68218	8.62436	7.89491	6.15079	8.2889	7.89515	7.52613	7.67783	6.30205	5.7832	7.35228	8.29524	8.33184	7.32456	7.13181	5.80599	10.4296	8.34577	7.09512	7.60205	5.77292	8.4703	6.79407	9.98092	7.69106	7.9782	5.92264	7.0086	5.6325	7.10087	5.79538	8.65481	8.58776	7.36151
PRKAA2	4.63641	2.71189	2.67939	4.4316	3.69107	3.09011	2.64069	3.09698	3.89733	3.04259	2.72141	2.64608	3.97724	3.30039	2.79705	4.68043	2.83372	3.37289	2.68301	4.19282	3.74465	4.04156	3.8368	4.55217	2.7697	2.6482	4.00451	4.06865	3.25396	5.82796	3.85092	3.36108	5.04054	2.65806	2.62735	3.89115	4.45385	2.85236	4.21839	5.48594	4.72379	2.62168	4.25788	2.62901	2.68348	3.22212	5.63936	4.96561	2.99018
[truncated: 683 more columns]
